# Supplementary material for: D299T Mutation in CYP76F14 Led to a Decrease in Wine Bouquet Precursor Production in Wine Grape
Source: Genes (Basel). 2024 Nov 16;15(11):1478. doi: 10.3390/genes15111478 (PMC11593623; doi:10.3390/genes15111478)
Supplement: Supplementary file 1 [file genes-15-01478-s001.zip]

Archive with 1 entries (1 files):
- genes-3309999-supplementary.pdf
